# Supplementary material for: Fishery Discards: Factors Affecting Their Variability within a Demersal Trawl Fishery
Source: PLoS One. 2012 Apr 30;7(4):e36409. doi: 10.1371/journal.pone.0036409 (PMC3340337; doi:10.1371/journal.pone.0036409)
Supplement: Table S1 — Summary of all models fitted together with their significant variables, GCV scores, and the deviance explained by the models. mesh = mesh size category, JuvAb = Juvenile abundance, catch = Total catch weight, lon = longitude, lat = latitude, quarter = quarter of the year, vessel kW = vessel power, depth = mean fishing depth, vessel = individual vessel id, haul dur = haul duration, yr = year, quota = species quota utilisation. (XLS) [file pone.0036409.s002.xls]

## Sheet: Sheet1
	Species	Model	Predictors	GCV	DEV.EXPL(%)
	cod discards <MLS	Initial	γ≈ α+ β_mesh+s(JuvAb)+s(catch)+s(lon,lat)+β_quarter+s(vessel kW)+ s(depth)+random(vessel)+offset(haul dur)	98.72	65.7
		1	γ≈ α+ β_mesh+s(JuvAb)+s(catch)+s(lon,lat)+β_quarter+s(vessel kW)+ random(vessel)+offset(haul dur)	98.23	65.6
		2	γ≈ α+ β_mesh+s(JuvAb)+s(catch)+s(lon,lat)+β_quarter+s(vessel kW)+ offset(haul dur)	100.93	64
		3	γ≈ α+ β_mesh+s(JuvAb)+s(catch)+s(lon,lat)+ β_quarter+offset(haul dur)	100.4	63.6
		Final	γ≈ α+ β_mesh+s(JuvAb)+s(catch)+s(lon,lat)+offset(haul dur)	100.11	63.3
	cod discards ≥MLS	Initial	γ≈ α+ β_mesh+s(yr)+ s(catch)+s(lon,lat)+β_quarter+s(quota)+ s(depth)+s(vessel kW)+ random(vessel)+offset(haul dur)	8.34	67.9
		1	γ≈ α+ β_mesh+s(yr)+ s(catch)+s(lon,lat)+β_quarter+s(quota)+s(depth)+s(vessel kW)+ offset(haul dur)	8.59	64.9
		2	γ≈ α+ β_mesh+s(yr)+ s(catch)+s(lon,lat)+β_quarter+s(quota)+s(depth)+offset(haul dur)	8.55	64.9
		3	γ≈ α+ β_mesh+s(yr)+ s(catch)+s(lon,lat)+β_quarter+s(quota)+offset(haul dur)	8.54	64.7
		Final	γ≈ α+s(yr)+ s(catch)+s(lon,lat)+ β_quarter+s(quota)+offset(haul dur)	8.49	64.5
	plaice discards <MLS	Initial	γ≈ α+ β_mesh+s(yr)+ s(catch)+s(lon,lat)+β_quarter+s(vessel kW)+ s(depth)+ random(vessel)+offset(haul dur)	200.91	65.5
		1	γ≈ α+ β_mesh+s(yr)+ s(catch)+s(lon,lat)+β_quarter+ s(vessel kW)+ random(vessel)+offset(haul dur)	201.4	65
		2	γ≈ α+ β_mesh+s(yr)+ s(catch)+s(lon,lat)+ β_quarter+ random(vessel)+offset(haul dur)	201.47	64.9
		3	γ≈ α+ β_mesh+s(yr)+ s(catch)+s(lon,lat)+ random(vessel)+offset(haul dur)	201.43	64.1
		Final (a)	γ≈ α+ β_mesh+s(yr)+ s(catch)+s(lon,lat)+offset(haul dur)	210.59	61.8
		Final (b)	γ≈ α+s(yr)+ s(catch)+s(lon,lat)+ β_quarter+offset(haul dur)	213.85	61.3
	plaice discards ≥MLS	Initial	γ≈ α+ β_mesh+s(yr)+ s(catch)+s(lon,lat)+β_quarter+s(depth)+s(quota)+ s(vessel kW)+ random(vessel)+offset(haul dur)	21.59	81.8
		Final	γ≈ α+ β_mesh+s(yr)+ s(catch)+s(lon,lat)+ β_quarter+s(depth)+s(quota)+ random(vessel)+offset(haul dur)	21.67	81.8
	Norway lobster discards <MLS	Initial	γ≈ α+ β_mesh+s(yr)+ s(catch)+s(lon,lat)+β_quarter+s(vessel kW)+ s(depth)+ random(vessel)+offset(haul dur)	775.5	83.5
		1	γ≈ α+ β_mesh+s(yr)+ s(catch)+s(lon,lat)+β_quarter+ s(vessel kW)+ random(vessel)+offset(haul dur)	773	83.4
		Final	γ≈ α+ β_mesh+s(yr)+ s(catch)+s(lon,lat)+ β_quarter+ random(vessel)+offset(haul dur)	781.13	83
	Norway lobster discards ≥MLS	Initial	γ≈ α+ β_mesh+s(yr)+ s(catch)+s(lon,lat)+s(vessel kW)+ β_quarter+s(depth)+ random(vessel)+offset(haul dur)	80.17	55.4
		Final	γ≈ α+ β_mesh+s(yr)+ s(catch)+s(lon,lat)+s(vessel kW)+ β_quarter+s(depth)+offset(haul dur)	85.18	49.2
